# Supplementary material for: Identifying Quantitative Trait Loci Affecting Resistance to Congenital Hypothyroidism in 129+Ter/SvJcl Strain Mice
Source: PLoS One. 2012 Jan 27;7(1):e31035. doi: 10.1371/journal.pone.0031035 (PMC3267771; doi:10.1371/journal.pone.0031035)
Supplement: Table S1 — List of microsatellite markers used for the QTL analysis. (XLSX) [file pone.0031035.s003.xlsx]

## Sheet: Table S1
		Markers	Mb	Male	Female	CG			Markers	Mb	Male	Female	CG			Markers	Mb	Male	Female	CG
		D1Mit18	52.48	+	+	+			D5Mit13	37.82	+	+	+			D12Mit270	32.39	+	+	+
		D1Mit415	88.32	+	+	+			D5Mit254	55.62	+	+	+			D12Mit172	47.21	+	+	+
		D1Mit30	135.26	+	+	+			D5Mit208	101.1	+	+				D12Mit5	82.01	+	+	+
		D1Mit291	186.55	+	+	+			D5Mit242	121.7	+	+	+
		D1Mit511	193.99	+	+	+										D13Mit117	37.65	+	+	+
									D6Mit188	75.4	+	+	+			D13Mit159	92.95	+	+	+
		D2Mit312	3.15	+	+	+			D6Mit150	116.11	+	+	+			D13Mit35	120.13	+	+	+
		D2Mit43	103.97	+	+	+			D6Mit374	134.07	+	+	+
		D2Mit62	117.93	+	+	+										D14Mit45	35.17	+	+	+
		D2Mit395	119.4			+			D7Mit114	27.52	+	+	+			D14Mit225	75.33		+
		D2Mit255	123.22	+	+	+			D7Mit270	47.29	+	+	+			D14Mit267	122.07	+	+	+
		D2Mit398	125.6			+			D7Mit318	81.09	+	+	+
		D2Mit304	128.16	+	+	+										D15Mit13	3.41	+	+	+
		D2Mit286	154.34	+	+	+			D8Mit155	4.98	+	+	+			D15Mit154	43.63	+	+	+
		D2Mit412	162.17	+	+				D8Mit224	34.19	+	+	+			D15Mit159	87.3	+		+
		D2Mit113	173.18	+	+	+			D8Mit129	62.3	+	+	+			D15Mit245	94.11	+	+	+
									D8Mit200	117.19	+	+	+
		D3Mit117	5.81	+	+	+										D16Mit33	9.95	+	+	+
		D3Mit337	76.75	+	+	+			D9Mit163	61.37	+	+	+			D16Mit59	38.43	+	+	+
		D3Mit291	136.03	+	+	+			D9Mit181	86.44	+	+	+			D16Mit140	70.77	+	+	+
		D3Mit129	156.08	+	+	+			D9Mit200	112.78	+	+	+			D16Mit152	85.8	+	+	+
		D4Mit235	8.256	+	+	+			D10Mit124	20.97	+	+	+			D17Mit139	52.8	+	+	+
		D4Mit89	46.35	+	+				D10Mit3	28.87		+	+			D17Mit187	79.63	+	+	+
		D4Mit152	83	+					D10Mit42	82.12	+	+	+
		D4Mit27	88.71	+	+	+			D10Mit134	104.05	+	+	+			D18Mit110	11.92	+	+	+
		D4Mit145	94.07	+	+											D18Mit124	57.62	+	+	+
		D4Mit146	109.47	+	+	+			D11Mit226	8.8	+	+	+			D18Mit44	82.31	+	+	+
		D4Mit54	137.45	+	+	+			D11Mit230	41.7	+	+	+
		D4Mit42	150.94	+	+	+			D11Mit261	61.96	+	+	+			D19Mit16	20.42	+	+	+
									D11Mit212	88.67	+	+	+			D19Mit39	29.28	+	+	+
									D11Mit333	108.58	+	+	+			D19Mit33	56.27	+	+	+
